# Supplementary material for: Structural Features of Connective Tissue Formed around Resin Implants Subcutaneously Embedded in Dairy Cows
Source: Animals (Basel). 2023 Nov 29;13(23):3700. doi: 10.3390/ani13233700 (PMC10705305; doi:10.3390/ani13233700)
Supplement: Supplementary file 1 [file animals-13-03700-s001.zip]

Archive with 1 entries (1 files):
- animals-2653904-supplementary.pdf
